# Supplementary material for: Exploring Prejudice Toward Tinder: Two Experiments on the Social Perception of Dating App Users and Online-Formed Couples
Source: Behav Sci (Basel). 2026 Apr 30;16(5):691. doi: 10.3390/bs16050691 (PMC13203467; doi:10.3390/bs16050691)
Supplement: Supplementary file 1 [file behavsci-16-00691-s001.zip]

Archive with 1 entries (1 files):
- behavsci-4197824-supplementary.pdf
